# Supplementary material for: Arthrospira Enhances Seroclearance in Patients with Chronic Hepatitis B Receiving Nucleos(t)ide Analogue through Modulation of TNF-α/IFN-γ Profile
Source: Nutrients. 2022 Jul 6;14(14):2790. doi: 10.3390/nu14142790 (PMC9325115; doi:10.3390/nu14142790)
Supplement: Supplementary file 1 [file nutrients-14-02790-s001.zip]

Archive with 1 entries (1 files):
- nutrients-1733176-supplementary.pdf
